# Supplementary material for: Seasonality, Rather than Nutrient Addition or Vegetation Types, Influenced Short-Term Temperature Sensitivity of Soil Organic Carbon Decomposition
Source: PLoS One. 2016 Apr 12;11(4):e0153415. doi: 10.1371/journal.pone.0153415 (PMC4829267; doi:10.1371/journal.pone.0153415)
Supplement: S1 Appendix — Sample season SPR, SUM, AUT, and WIN represent spring, summer, autumn, and winter, respectively. Control, N, P, and NP represent different nutrient additions, including no nutrient addition but water; nitrogen addition, phosphorus addition, and a combination of nitrogen and phosphorus addition. Incubation Temperature 1, 10, 20 represent 1°C, 10°C, and 20°C. Unit of Respiration is mg CO2 kg−1 soil day−1. (XLSX) [file pone.0153415.s001.xlsx]

## Sheet: Data
Sample Season	Vegetation	Incubation Temperature	Nutrient Addition	Respiration
SPR	evergreen conifer	1	Control	3.85899
SPR	evergreen conifer	1	N	1.28633
SPR	evergreen conifer	1	P	14.1496
SPR	evergreen conifer	1	NP	6.68891
SPR	evergreen conifer	1	Control	9.0043
SPR	evergreen conifer	1	N	3.85899
SPR	evergreen conifer	1	P	9.51883
SPR	evergreen conifer	1	NP	5.14531
SPR	evergreen conifer	1	Control	2.57266
SPR	evergreen conifer	1	N	2.57266
SPR	evergreen conifer	1	P	1.28633
SPR	evergreen conifer	1	NP	6.43164
SPR	evergreen conifer	1	Control	3.85899
SPR	evergreen conifer	1	N	2.05813
SPR	evergreen conifer	1	P	8.74703
SPR	evergreen conifer	1	NP	8.2325
SPR	evergreen conifer	1	Control	3.34445
SPR	evergreen conifer	1	N	1.28633
SPR	evergreen conifer	1	P	6.43164
SPR	evergreen conifer	1	NP	2.57266
SPR	evergreen conifer	1	Control	7.71797
SPR	evergreen conifer	1	N	8.2325
SPR	evergreen conifer	1	P	3.85899
SPR	evergreen conifer	1	NP	5.14531
SPR	evergreen conifer	10	Control	45.9219
SPR	evergreen conifer	10	N	40.7766
SPR	evergreen conifer	10	P	36.9176
SPR	evergreen conifer	10	NP	44.6356
SPR	evergreen conifer	10	Control	22.768
SPR	evergreen conifer	10	N	23.2825
SPR	evergreen conifer	10	P	22.768
SPR	evergreen conifer	10	NP	28.6851
SPR	evergreen conifer	10	Control	23.2825
SPR	evergreen conifer	10	N	25.3407
SPR	evergreen conifer	10	P	24.8261
SPR	evergreen conifer	10	NP	25.8552
SPR	evergreen conifer	10	Control	36.6604
SPR	evergreen conifer	10	N	18.909
SPR	evergreen conifer	10	P	18.909
SPR	evergreen conifer	10	NP	22.768
SPR	evergreen conifer	10	Control	26.627
SPR	evergreen conifer	10	N	28.4279
SPR	evergreen conifer	10	P	29.1997
SPR	evergreen conifer	10	NP	29.1997
SPR	evergreen conifer	10	Control	39.4903
SPR	evergreen conifer	10	N	53.6399
SPR	evergreen conifer	10	P	42.0629
SPR	evergreen conifer	10	NP	43.3493
SPR	evergreen conifer	20	Control	73.578
SPR	evergreen conifer	20	N	67.6609
SPR	evergreen conifer	20	P	69.719
SPR	evergreen conifer	20	NP	60.2002
SPR	evergreen conifer	20	Control	36.2745
SPR	evergreen conifer	20	N	34.9881
SPR	evergreen conifer	20	P	31.1292
SPR	evergreen conifer	20	NP	54.2831
SPR	evergreen conifer	20	Control	46.0506
SPR	evergreen conifer	20	N	42.7061
SPR	evergreen conifer	20	P	32.93
SPR	evergreen conifer	20	NP	50.4241
SPR	evergreen conifer	20	Control	36.2745
SPR	evergreen conifer	20	N	34.9881
SPR	evergreen conifer	20	P	29.8428
SPR	evergreen conifer	20	NP	36.2745
SPR	evergreen conifer	20	Control	37.5608
SPR	evergreen conifer	20	N	51.7104
SPR	evergreen conifer	20	P	52.9967
SPR	evergreen conifer	20	NP	36.789
SPR	evergreen conifer	20	Control	81.296
SPR	evergreen conifer	20	N	111.396
SPR	evergreen conifer	20	P	72.2917
SPR	evergreen conifer	20	NP	75.8934
SPR	deciduous conifer	1	Control	4.90112
SPR	deciduous conifer	1	N	8.51247
SPR	deciduous conifer	1	P	7.48065
SPR	deciduous conifer	1	NP	4.64316
SPR	deciduous conifer	1	Control	7.48065
SPR	deciduous conifer	1	N	13.9295
SPR	deciduous conifer	1	P	17.7988
SPR	deciduous conifer	1	NP	8.8994
SPR	deciduous conifer	1	Control	22.184
SPR	deciduous conifer	1	N	9.54428
SPR	deciduous conifer	1	P	6.19089
SPR	deciduous conifer	1	NP	5.41703
SPR	deciduous conifer	1	Control	13.9295
SPR	deciduous conifer	1	N	4.90112
SPR	deciduous conifer	1	P	7.48065
SPR	deciduous conifer	1	NP	2.32158
SPR	deciduous conifer	1	Control	10.5761
SPR	deciduous conifer	1	N	1.54772
SPR	deciduous conifer	1	P	3.3534
SPR	deciduous conifer	1	NP	-0.515907
SPR	deciduous conifer	1	Control	6.19089
SPR	deciduous conifer	1	N	3.61135
SPR	deciduous conifer	1	P	4.90112
SPR	deciduous conifer	1	NP	3.61135
SPR	deciduous conifer	10	Control	4.25623
SPR	deciduous conifer	10	N	3.48237
SPR	deciduous conifer	10	P	6.06191
SPR	deciduous conifer	10	NP	7.35168
SPR	deciduous conifer	10	Control	22.8289
SPR	deciduous conifer	10	N	13.8005
SPR	deciduous conifer	10	P	11.221
SPR	deciduous conifer	10	NP	12.5107
SPR	deciduous conifer	10	Control	58.9424
SPR	deciduous conifer	10	N	64.1015
SPR	deciduous conifer	10	P	56.8788
SPR	deciduous conifer	10	NP	49.3981
SPR	deciduous conifer	10	Control	27.988
SPR	deciduous conifer	10	N	22.313
SPR	deciduous conifer	10	P	8.64145
SPR	deciduous conifer	10	NP	13.8005
SPR	deciduous conifer	10	Control	7.35168
SPR	deciduous conifer	10	N	7.35168
SPR	deciduous conifer	10	P	11.221
SPR	deciduous conifer	10	NP	12.2528
SPR	deciduous conifer	10	Control	16.3801
SPR	deciduous conifer	10	N	14.3164
SPR	deciduous conifer	10	P	6.83577
SPR	deciduous conifer	10	NP	21.2812
SPR	deciduous conifer	20	Control	16.767
SPR	deciduous conifer	20	N	18.0568
SPR	deciduous conifer	20	P	45.1419
SPR	deciduous conifer	20	NP	30.4385
SPR	deciduous conifer	20	Control	29.1488
SPR	deciduous conifer	20	N	70.9372
SPR	deciduous conifer	20	P	26.5692
SPR	deciduous conifer	20	NP	30.9544
SPR	deciduous conifer	20	Control	87.9622
SPR	deciduous conifer	20	N	83.0611
SPR	deciduous conifer	20	P	86.6724
SPR	deciduous conifer	20	NP	90.2838
SPR	deciduous conifer	20	Control	21.6681
SPR	deciduous conifer	20	N	41.0146
SPR	deciduous conifer	20	P	20.6363
SPR	deciduous conifer	20	NP	47.9794
SPR	deciduous conifer	20	Control	18.0568
SPR	deciduous conifer	20	N	29.6647
SPR	deciduous conifer	20	P	21.9261
SPR	deciduous conifer	20	NP	20.6363
SPR	deciduous conifer	20	Control	21.1522
SPR	deciduous conifer	20	N	34.3078
SPR	deciduous conifer	20	P	20.6363
SPR	deciduous conifer	20	NP	32.2442
SPR	deciduous broadleaf	1	Control	2.76442
SPR	deciduous broadleaf	1	N	4.97595
SPR	deciduous broadleaf	1	P	4.14663
SPR	deciduous broadleaf	1	NP	4.14663
SPR	deciduous broadleaf	1	Control	1.93509
SPR	deciduous broadleaf	1	N	3.87018
SPR	deciduous broadleaf	1	P	2.76442
SPR	deciduous broadleaf	1	NP	2.21153
SPR	deciduous broadleaf	1	Control
SPR	deciduous broadleaf	1	N
SPR	deciduous broadleaf	1	P
SPR	deciduous broadleaf	1	NP
SPR	deciduous broadleaf	1	Control	3.04086
SPR	deciduous broadleaf	1	N	2.76442
SPR	deciduous broadleaf	1	P	2.76442
SPR	deciduous broadleaf	1	NP	4.14663
SPR	deciduous broadleaf	1	Control	4.97595
SPR	deciduous broadleaf	1	N	5.52884
SPR	deciduous broadleaf	1	P	4.14663
SPR	deciduous broadleaf	1	NP	4.69951
SPR	deciduous broadleaf	1	Control	2.48798
SPR	deciduous broadleaf	1	N	4.14663
SPR	deciduous broadleaf	1	P	1.93509
SPR	deciduous broadleaf	1	NP	4.69951
SPR	deciduous broadleaf	10	Control	36.6285
SPR	deciduous broadleaf	10	N	33.0348
SPR	deciduous broadleaf	10	P	35.7992
SPR	deciduous broadleaf	10	NP	34.417
SPR	deciduous broadleaf	10	Control	27.7824
SPR	deciduous broadleaf	10	N	33.8641
SPR	deciduous broadleaf	10	P	30.2704
SPR	deciduous broadleaf	10	NP	39.3929
SPR	deciduous broadleaf	10	Control
SPR	deciduous broadleaf	10	N
SPR	deciduous broadleaf	10	P
SPR	deciduous broadleaf	10	NP
SPR	deciduous broadleaf	10	Control	31.0997
SPR	deciduous broadleaf	10	N	37.4579
SPR	deciduous broadleaf	10	P	33.8641
SPR	deciduous broadleaf	10	NP	40.7752
SPR	deciduous broadleaf	10	Control	38.0107
SPR	deciduous broadleaf	10	N	43.2631
SPR	deciduous broadleaf	10	P
SPR	deciduous broadleaf	10	NP	34.417
SPR	deciduous broadleaf	10	Control	33.8641
SPR	deciduous broadleaf	10	N	26.9531
SPR	deciduous broadleaf	10	P	32.4819
SPR	deciduous broadleaf	10	NP	33.3112
SPR	deciduous broadleaf	20	Control	67.4518
SPR	deciduous broadleaf	20	N	75.745
SPR	deciduous broadleaf	20	P	46.7187
SPR	deciduous broadleaf	20	NP	62.7523
SPR	deciduous broadleaf	20	Control	37.5961
SPR	deciduous broadleaf	20	N	43.9542
SPR	deciduous broadleaf	20	P	46.7187
SPR	deciduous broadleaf	20	NP	48.1009
SPR	deciduous broadleaf	20	Control	135.18
SPR	deciduous broadleaf	20	N	135.18
SPR	deciduous broadleaf	20	P	115
SPR	deciduous broadleaf	20	NP	135.18
SPR	deciduous broadleaf	20	Control	55.0119
SPR	deciduous broadleaf	20	N	48.6537
SPR	deciduous broadleaf	20	P	71.0455
SPR	deciduous broadleaf	20	NP	55.0119
SPR	deciduous broadleaf	20	Control	104.771
SPR	deciduous broadleaf	20	N	77.6801
SPR	deciduous broadleaf	20	P	68.834
SPR	deciduous broadleaf	20	NP	107.536
SPR	deciduous broadleaf	20	Control	74.3628
SPR	deciduous broadleaf	20	N	54.459
SPR	deciduous broadleaf	20	P	63.3052
SPR	deciduous broadleaf	20	NP	66.0696
SPR	shrub	1	Control	12.6893
SPR	shrub	1	N	8.45954
SPR	shrub	1	P	7.4021
SPR	shrub	1	NP	8.98826
SPR	shrub	1	Control	19.827
SPR	shrub	1	N	32.5164
SPR	shrub	1	P	22.4707
SPR	shrub	1	NP	26.9648
SPR	shrub	1	Control	11.8962
SPR	shrub	1	N	10.5744
SPR	shrub	1	P	10.5744
SPR	shrub	1	NP	9.25262
SPR	shrub	1	Control	12.425
SPR	shrub	1	N	10.5744
SPR	shrub	1	P	13.218
SPR	shrub	1	NP	7.93082
SPR	shrub	1	Control	10.5744
SPR	shrub	1	N	3.70105
SPR	shrub	1	P	2.64361
SPR	shrub	1	NP	3.70105
SPR	shrub	1	Control	1.3218
SPR	shrub	1	N	2.11489
SPR	shrub	1	P	4.49413
SPR	shrub	1	NP	2.37925
SPR	shrub	10	Control	50.8894
SPR	shrub	10	N	35.5565
SPR	shrub	10	P	35.0278
SPR	shrub	10	NP	37.6714
SPR	shrub	10	Control	69.9234
SPR	shrub	10	N	65.4293
SPR	shrub	10	P	61.4639
SPR	shrub	10	NP	78.6473
SPR	shrub	10	Control	42.9586
SPR	shrub	10	N	34.4991
SPR	shrub	10	P	35.0278
SPR	shrub	10	NP	44.2804
SPR	shrub	10	Control	29.7406
SPR	shrub	10	N	25.5108
SPR	shrub	10	P	26.3039
SPR	shrub	10	NP	28.9475
SPR	shrub	10	Control	20.488
SPR	shrub	10	N	9.91352
SPR	shrub	10	P	10.4422
SPR	shrub	10	NP	16.5225
SPR	shrub	10	Control	8.59172
SPR	shrub	10	N	14.672
SPR	shrub	10	P	11.4997
SPR	shrub	10	NP	26.3039
SPR	shrub	20	Control	86.0494
SPR	shrub	20	N	72.0383
SPR	shrub	20	P	72.0383
SPR	shrub	20	NP	84.7276
SPR	shrub	20	Control
SPR	shrub	20	N
SPR	shrub	20	P
SPR	shrub	20	NP
SPR	shrub	20	Control	79.9691
SPR	shrub	20	N	91.0722
SPR	shrub	20	P	81.2909
SPR	shrub	20	NP	86.5781
SPR	shrub	20	Control	60.142
SPR	shrub	20	N	71.5096
SPR	shrub	20	P	64.1075
SPR	shrub	20	NP	62.7857
SPR	shrub	20	Control	40.315
SPR	shrub	20	N	49.5676
SPR	shrub	20	P	34.2347
SPR	shrub	20	NP	31.0624
SPR	shrub	20	Control	53.533
SPR	shrub	20	N	32.3842
SPR	shrub	20	P	29.7406
SPR	shrub	20	NP	33.1773
SPR	grass	1	Control	7.88493
SPR	grass	1	N	1.97123
SPR	grass	1	P	1.23202
SPR	grass	1	NP	2.83365
SPR	grass	1	Control	1.97123
SPR	grass	1	N	1.97123
SPR	grass	1	P
SPR	grass	1	NP	2.46404
SPR	grass	1	Control	1.97123
SPR	grass	1	N	1.72483
SPR	grass	1	P	1.47842
SPR	grass	1	NP	1.47842
SPR	grass	1	Control	2.95685
SPR	grass	1	N	0.492808
SPR	grass	1	P	4.18887
SPR	grass	1	NP	1.72483
SPR	grass	1	Control	1.72483
SPR	grass	1	N	-0.492808
SPR	grass	1	P	1.72483
SPR	grass	1	NP	1.72483
SPR	grass	1	Control	2.71044
SPR	grass	1	N	2.71044
SPR	grass	1	P	2.21764
SPR	grass	1	NP	4.68168
SPR	grass	10	Control	22.6692
SPR	grass	10	N	15.277
SPR	grass	10	P	17.4947
SPR	grass	10	NP	15.277
SPR	grass	10	Control	14.5378
SPR	grass	10	N	15.277
SPR	grass	10	P	14.7842
SPR	grass	10	NP	14.045
SPR	grass	10	Control	15.277
SPR	grass	10	N	12.813
SPR	grass	10	P	10.349
SPR	grass	10	NP	12.5666
SPR	grass	10	Control	12.3202
SPR	grass	10	N	12.0738
SPR	grass	10	P	18.7267
SPR	grass	10	NP	10.349
SPR	grass	10	Control	12.813
SPR	grass	10	N	10.349
SPR	grass	10	P	11.0882
SPR	grass	10	NP	4.18887
SPR	grass	10	Control	4.18887
SPR	grass	10	N	8.37773
SPR	grass	10	P	1.72483
SPR	grass	10	NP	10.349
SPR	grass	20	Control	30.8005
SPR	grass	20	N	28.0901
SPR	grass	20	P	27.3508
SPR	grass	20	NP	25.8724
SPR	grass	20	Control	23.6548
SPR	grass	20	N	18.7267
SPR	grass	20	P	20.9443
SPR	grass	20	NP	18.7267
SPR	grass	20	Control	20.9443
SPR	grass	20	N	19.7123
SPR	grass	20	P	27.1044
SPR	grass	20	NP	17.2483
SPR	grass	20	Control	18.4803
SPR	grass	20	N	20.9443
SPR	grass	20	P	17.2483
SPR	grass	20	NP	12.5666
SPR	grass	20	Control	22.6692
SPR	grass	20	N	27.1044
SPR	grass	20	P	18.4803
SPR	grass	20	NP	17.2483
SPR	grass	20	Control	22.4228
SPR	grass	20	N	20.2051
SPR	grass	20	P	9.85616
SPR	grass	20	NP	18.4803
SUM	evergreen conifer	1	Control	15.6678
SUM	evergreen conifer	1	N	4.60817
SUM	evergreen conifer	1	P	17.1424
SUM	evergreen conifer	1	NP	15.6678
SUM	evergreen conifer	1	Control	28.5706
SUM	evergreen conifer	1	N	0.921633
SUM	evergreen conifer	1	P	4.60817
SUM	evergreen conifer	1	NP	9.40066
SUM	evergreen conifer	1	Control	15.6678
SUM	evergreen conifer	1	N	21.1976
SUM	evergreen conifer	1	P	10.138
SUM	evergreen conifer	1	NP	6.45143
SUM	evergreen conifer	1	Control	13.4558
SUM	evergreen conifer	1	N	8.2947
SUM	evergreen conifer	1	P	-2.02759
SUM	evergreen conifer	1	NP	13.4558
SUM	evergreen conifer	1	Control	-0.184327
SUM	evergreen conifer	1	N	15.6678
SUM	evergreen conifer	1	P	23.0408
SUM	evergreen conifer	1	NP	17.511
SUM	evergreen conifer	1	Control	9.032
SUM	evergreen conifer	1	N	24.8841
SUM	evergreen conifer	1	P	15.6678
SUM	evergreen conifer	1	NP	14.9305
SUM	deciduous conifer	1	Control	18.7492
SUM	deciduous conifer	1	N	10.3758
SUM	deciduous conifer	1	P	2.36641
SUM	deciduous conifer	1	NP	12.1961
SUM	deciduous conifer	1	Control	21.6617
SUM	deciduous conifer	1	N	8.91953
SUM	deciduous conifer	1	P	16.9289
SUM	deciduous conifer	1	NP	9.64765
SUM	deciduous conifer	1	Control	16.9289
SUM	deciduous conifer	1	N	11.468
SUM	deciduous conifer	1	P	18.7492
SUM	deciduous conifer	1	NP	22.3898
SUM	deciduous conifer	1	Control	-9.64765
SUM	deciduous conifer	1	N	9.64765
SUM	deciduous conifer	1	P	-4.18672
SUM	deciduous conifer	1	NP	-128.696
SUM	deciduous conifer	1	Control	-6.73515
SUM	deciduous conifer	1	N	20.5695
SUM	deciduous conifer	1	P	-43.8695
SUM	deciduous conifer	1	NP	2.36641
SUM	deciduous conifer	1	Control	6.00703
SUM	deciduous conifer	1	N	13.2883
SUM	deciduous conifer	1	P	10.3758
SUM	deciduous conifer	1	NP	3.45859
SUM	deciduous broadleaf	1	Control	12.328
SUM	deciduous broadleaf	1	N	24.6561
SUM	deciduous broadleaf	1	P	26.7107
SUM	deciduous broadleaf	1	NP	13.9718
SUM	deciduous broadleaf	1	Control	10.2734
SUM	deciduous broadleaf	1	N	3.69841
SUM	deciduous broadleaf	1	P	2.05467
SUM	deciduous broadleaf	1	NP	3.28747
SUM	deciduous broadleaf	1	Control	7.39682
SUM	deciduous broadleaf	1	N	9.04055
SUM	deciduous broadleaf	1	P	6.16401
SUM	deciduous broadleaf	1	NP	18.492
SUM	deciduous broadleaf	1	Control	49.3121
SUM	deciduous broadleaf	1	N	8.21868
SUM	deciduous broadleaf	1	P	8.21868
SUM	deciduous broadleaf	1	NP	14.3827
SUM	deciduous broadleaf	1	Control	-2.46561
SUM	deciduous broadleaf	1	N	0
SUM	deciduous broadleaf	1	P	2.87654
SUM	deciduous broadleaf	1	NP	-2.46561
SUM	deciduous broadleaf	1	Control	23.8342
SUM	deciduous broadleaf	1	N	14.3827
SUM	deciduous broadleaf	1	P	6.16401
SUM	deciduous broadleaf	1	NP	26.7107
SUM	shrub	1	Control	2.99542
SUM	shrub	1	N	1.12328
SUM	shrub	1	P	1.12328
SUM	shrub	1	NP	1.87213
SUM	shrub	1	Control	4.86755
SUM	shrub	1	N	4.49312
SUM	shrub	1	P	4.1187
SUM	shrub	1	NP	7.48854
SUM	shrub	1	Control	4.86755
SUM	shrub	1	N	20.5935
SUM	shrub	1	P	9.36067
SUM	shrub	1	NP	2.99542
SUM	shrub	1	Control	5.99083
SUM	shrub	1	N	7.86296
SUM	shrub	1	P	9.7351
SUM	shrub	1	NP	17.9725
SUM	shrub	1	Control	13.1049
SUM	shrub	1	N	8.61182
SUM	shrub	1	P	8.61182
SUM	shrub	1	NP	8.23739
SUM	shrub	1	Control	4.86755
SUM	shrub	1	N	4.49312
SUM	shrub	1	P	12.3561
SUM	shrub	1	NP	8.61182
SUM	grass	1	Control	6.12797
SUM	grass	1	N	7.20938
SUM	grass	1	P	3.24422
SUM	grass	1	NP	5.40703
SUM	grass	1	Control	1.80234
SUM	grass	1	N	3.60469
SUM	grass	1	P	0.720938
SUM	grass	1	NP	7.20938
SUM	grass	1	Control	-0.360469
SUM	grass	1	N	-1.80234
SUM	grass	1	P	-1.08141
SUM	grass	1	NP	-1.80234
SUM	grass	1	Control	1.80234
SUM	grass	1	N	5.40703
SUM	grass	1	P	12.6164
SUM	grass	1	NP	2.88375
SUM	grass	1	Control	0
SUM	grass	1	N	10.4536
SUM	grass	1	P	0.720938
SUM	grass	1	NP	0
SUM	grass	1	Control	7.20938
SUM	grass	1	N	6.12797
SUM	grass	1	P	12.6164
SUM	grass	1	NP	5.40703
SUM	evergreen conifer	10	Control	12.5342
SUM	evergreen conifer	10	N	14.3775
SUM	evergreen conifer	10	P	9.58498
SUM	evergreen conifer	10	NP
SUM	evergreen conifer	10	Control	18.8013
SUM	evergreen conifer	10	N	16.958
SUM	evergreen conifer	10	P	9.58498
SUM	evergreen conifer	10	NP	11.4282
SUM	evergreen conifer	10	Control	13.2715
SUM	evergreen conifer	10	N	11.4282
SUM	evergreen conifer	10	P	-21.7505
SUM	evergreen conifer	10	NP	5.89845
SUM	evergreen conifer	10	Control	15.1148
SUM	evergreen conifer	10	N	13.2715
SUM	evergreen conifer	10	P	13.2715
SUM	evergreen conifer	10	NP	7.74172
SUM	evergreen conifer	10	Control	15.1148
SUM	evergreen conifer	10	N	27.2803
SUM	evergreen conifer	10	P	15.1148
SUM	evergreen conifer	10	NP	15.1148
SUM	evergreen conifer	10	Control	23.2252
SUM	evergreen conifer	10	N	18.4327
SUM	evergreen conifer	10	P	16.958
SUM	evergreen conifer	10	NP	18.8013
SUM	deciduous conifer	10	Control	2.36641
SUM	deciduous conifer	10	N	18.7492
SUM	deciduous conifer	10	P	7.82734
SUM	deciduous conifer	10	NP	1.27422
SUM	deciduous conifer	10	Control	6.00703
SUM	deciduous conifer	10	N	4.18672
SUM	deciduous conifer	10	P	6.00703
SUM	deciduous conifer	10	NP	5.27891
SUM	deciduous conifer	10	Control	6.00703
SUM	deciduous conifer	10	N	5.27891
SUM	deciduous conifer	10	P	6.00703
SUM	deciduous conifer	10	NP	6.00703
SUM	deciduous conifer	10	Control	6.73515
SUM	deciduous conifer	10	N	15.1086
SUM	deciduous conifer	10	P	9.64765
SUM	deciduous conifer	10	NP	6.73515
SUM	deciduous conifer	10	Control	4.18672
SUM	deciduous conifer	10	N	4.91484
SUM	deciduous conifer	10	P	1.27422
SUM	deciduous conifer	10	NP	5.27891
SUM	deciduous conifer	10	Control	7.82734
SUM	deciduous conifer	10	N	11.468
SUM	deciduous conifer	10	P	4.18672
SUM	deciduous conifer	10	NP	26.0305
SUM	deciduous broadleaf	10	Control	10.2734
SUM	deciduous broadleaf	10	N	9.04055
SUM	deciduous broadleaf	10	P	9.45149
SUM	deciduous broadleaf	10	NP	11.0952
SUM	deciduous broadleaf	10	Control	24.6561
SUM	deciduous broadleaf	10	N	73.9682
SUM	deciduous broadleaf	10	P	26.2998
SUM	deciduous broadleaf	10	NP	25.4779
SUM	deciduous broadleaf	10	Control	7.80775
SUM	deciduous broadleaf	10	N	6.98588
SUM	deciduous broadleaf	10	P	11.0952
SUM	deciduous broadleaf	10	NP	9.04055
SUM	deciduous broadleaf	10	Control	11.0952
SUM	deciduous broadleaf	10	N	13.1499
SUM	deciduous broadleaf	10	P	13.9718
SUM	deciduous broadleaf	10	NP	11.0952
SUM	deciduous broadleaf	10	Control	7.39682
SUM	deciduous broadleaf	10	N	6.98588
SUM	deciduous broadleaf	10	P	11.0952
SUM	deciduous broadleaf	10	NP	9.86242
SUM	deciduous broadleaf	10	Control	22.6014
SUM	deciduous broadleaf	10	N	16.4374
SUM	deciduous broadleaf	10	P	15.2046
SUM	deciduous broadleaf	10	NP	22.1904
SUM	shrub	10	Control	8.98625
SUM	shrub	10	N	-0.374427
SUM	shrub	10	P	6.36526
SUM	shrub	10	NP	0.374427
SUM	shrub	10	Control	8.98625
SUM	shrub	10	N	9.7351
SUM	shrub	10	P	8.98625
SUM	shrub	10	NP	11.6072
SUM	shrub	10	Control	-1.49771
SUM	shrub	10	N	-1.49771
SUM	shrub	10	P	5.24198
SUM	shrub	10	NP	-2.62099
SUM	shrub	10	Control	-0.374427
SUM	shrub	10	N	5.24198
SUM	shrub	10	P	2.62099
SUM	shrub	10	NP	-0.374427
SUM	shrub	10	Control	11.9817
SUM	shrub	10	N	4.1187
SUM	shrub	10	P	2.24656
SUM	shrub	10	NP	7.11411
SUM	shrub	10	Control	6.36526
SUM	shrub	10	N	3.36984
SUM	shrub	10	P	2.99542
SUM	shrub	10	NP	3.36984
SUM	grass	10	Control
SUM	grass	10	N
SUM	grass	10	P
SUM	grass	10	NP
SUM	grass	10	Control
SUM	grass	10	N
SUM	grass	10	P
SUM	grass	10	NP
SUM	grass	10	Control
SUM	grass	10	N
SUM	grass	10	P
SUM	grass	10	NP
SUM	grass	10	Control
SUM	grass	10	N
SUM	grass	10	P
SUM	grass	10	NP
SUM	grass	10	Control
SUM	grass	10	N
SUM	grass	10	P
SUM	grass	10	NP
SUM	grass	10	Control
SUM	grass	10	N
SUM	grass	10	P
SUM	grass	10	NP
SUM
SUM	evergreen conifer	20	Control	16.4051
SUM	evergreen conifer	20	N	24.8841
SUM	evergreen conifer	20	P	25.6214
SUM	evergreen conifer	20	NP	24.8841
SUM	evergreen conifer	20	Control	31.1512
SUM	evergreen conifer	20	N	39.6302
SUM	evergreen conifer	20	P	17.511
SUM	evergreen conifer	20	NP	22.3035
SUM	evergreen conifer	20	Control	26.7274
SUM	evergreen conifer	20	N	23.7781
SUM	evergreen conifer	20	P	15.6678
SUM	evergreen conifer	20	NP	28.5706
SUM	evergreen conifer	20	Control	21.1976
SUM	evergreen conifer	20	N	17.1424
SUM	evergreen conifer	20	P	17.511
SUM	evergreen conifer	20	NP	15.6678
SUM	evergreen conifer	20	Control	34.1004
SUM	evergreen conifer	20	N	34.1004
SUM	evergreen conifer	20	P	28.5706
SUM	evergreen conifer	20	NP	35.9437
SUM	evergreen conifer	20	Control	32.2572
SUM	evergreen conifer	20	N	28.5706
SUM	evergreen conifer	20	P	34.1004
SUM	evergreen conifer	20	NP	26.7274
SUM	deciduous conifer	20	Control	10.9219
SUM	deciduous conifer	20	N	9.10156
SUM	deciduous conifer	20	P	23.6641
SUM	deciduous conifer	20	NP	7.28125
SUM	deciduous conifer	20	Control	10.9219
SUM	deciduous conifer	20	N	12.7422
SUM	deciduous conifer	20	P	14.5625
SUM	deciduous conifer	20	NP	9.82969
SUM	deciduous conifer	20	Control	14.5625
SUM	deciduous conifer	20	N	10.9219
SUM	deciduous conifer	20	P	14.5625
SUM	deciduous conifer	20	NP	12.3781
SUM	deciduous conifer	20	Control	10.9219
SUM	deciduous conifer	20	N	8.37344
SUM	deciduous conifer	20	P	13.8344
SUM	deciduous conifer	20	NP	12.7422
SUM	deciduous conifer	20	Control	5.46094
SUM	deciduous conifer	20	N	3.64062
SUM	deciduous conifer	20	P	5.46094
SUM	deciduous conifer	20	NP	10.9219
SUM	deciduous conifer	20	Control	25.1203
SUM	deciduous conifer	20	N	17.475
SUM	deciduous conifer	20	P	16.3828
SUM	deciduous conifer	20	NP	16.3828
SUM	deciduous broadleaf	20	Control	18.2866
SUM	deciduous broadleaf	20	N	18.6975
SUM	deciduous broadleaf	20	P	20.7522
SUM	deciduous broadleaf	20	NP	44.9973
SUM	deciduous broadleaf	20	Control	16.6428
SUM	deciduous broadleaf	20	N	45.4082
SUM	deciduous broadleaf	20	P	49.5176
SUM	deciduous broadleaf	20	NP	13.3554
SUM	deciduous broadleaf	20	Control	39.2442
SUM	deciduous broadleaf	20	N	18.2866
SUM	deciduous broadleaf	20	P	11.3007
SUM	deciduous broadleaf	20	NP	14.5882
SUM	deciduous broadleaf	20	Control	23.6287
SUM	deciduous broadleaf	20	N	21.985
SUM	deciduous broadleaf	20	P	18.6975
SUM	deciduous broadleaf	20	NP	26.9162
SUM	deciduous broadleaf	20	Control	13.3554
SUM	deciduous broadleaf	20	N	21.574
SUM	deciduous broadleaf	20	P	8.42415
SUM	deciduous broadleaf	20	NP	13.3554
SUM	deciduous broadleaf	20	Control	36.7786
SUM	deciduous broadleaf	20	N	22.8068
SUM	deciduous broadleaf	20	P	24.4506
SUM	deciduous broadleaf	20	NP	26.9162
SUM	shrub	20	Control	1.87213
SUM	shrub	20	N	0
SUM	shrub	20	P	1.87213
SUM	shrub	20	NP	45.6801
SUM	shrub	20	Control	1.87213
SUM	shrub	20	N	1.87213
SUM	shrub	20	P	1.87213
SUM	shrub	20	NP	11.2328
SUM	shrub	20	Control	11.2328
SUM	shrub	20	N	12.7305
SUM	shrub	20	P	5.6164
SUM	shrub	20	NP	7.48854
SUM	shrub	20	Control	8.23739
SUM	shrub	20	N	10.1095
SUM	shrub	20	P	5.6164
SUM	shrub	20	NP	1.87213
SUM	shrub	20	Control	3.74427
SUM	shrub	20	N	14.9771
SUM	shrub	20	P	4.86755
SUM	shrub	20	NP	14.9771
SUM	shrub	20	Control	18.7213
SUM	shrub	20	N	10.1095
SUM	shrub	20	P	7.48854
SUM	shrub	20	NP	1.87213
SUM	grass	20	Control	16.7618
SUM	grass	20	N	2.70352
SUM	grass	20	P	13.1571
SUM	grass	20	NP	15.3199
SUM	grass	20	Control	9.91289
SUM	grass	20	N	8.11055
SUM	grass	20	P	6.3082
SUM	grass	20	NP	0.540703
SUM	grass	20	Control	8.11055
SUM	grass	20	N	8.11055
SUM	grass	20	P	6.3082
SUM	grass	20	NP	0.901172
SUM	grass	20	Control	8.11055
SUM	grass	20	N	11.7152
SUM	grass	20	P	9.19195
SUM	grass	20	NP	9.91289
SUM	grass	20	Control	5.2268
SUM	grass	20	N	6.3082
SUM	grass	20	P	5.58727
SUM	grass	20	NP	11.7152
SUM	grass	20	Control	8.11055
SUM	grass	20	N	9.55242
SUM	grass	20	P	8.83149
SUM	grass	20	NP	5.94774
AUT	evergreen conifer	1	Control	7.70602
AUT	evergreen conifer	1	N	7.70602
AUT	evergreen conifer	1	P	6.66113
AUT	evergreen conifer	1	NP	3.7877
AUT	evergreen conifer	1	Control	3.26526
AUT	evergreen conifer	1	N	0.914273
AUT	evergreen conifer	1	P	0.914273
AUT	evergreen conifer	1	NP	2.22038
AUT	evergreen conifer	1	Control	5.09381
AUT	evergreen conifer	1	N	2.4816
AUT	evergreen conifer	1	P	4.83259
AUT	evergreen conifer	1	NP	3.26526
AUT	evergreen conifer	1	Control	6.66113
AUT	evergreen conifer	1	N	0.653052
AUT	evergreen conifer	1	P	1.17549
AUT	evergreen conifer	1	NP	3.7877
AUT	evergreen conifer	1	Control	-4.31014
AUT	evergreen conifer	1	N	3.52648
AUT	evergreen conifer	1	P	6.39991
AUT	evergreen conifer	1	NP	-0.391831
AUT	evergreen conifer	1	Control	2.22038
AUT	evergreen conifer	1	N	3.52648
AUT	evergreen conifer	1	P	2.22038
AUT	evergreen conifer	1	NP	2.22038
AUT	evergreen conifer	10	Control	19.8614
AUT	evergreen conifer	10	N	18.7648
AUT	evergreen conifer	10	P	21.6892
AUT	evergreen conifer	10	NP	18.0337
AUT	evergreen conifer	10	Control	7.06726
AUT	evergreen conifer	10	N	5.23952
AUT	evergreen conifer	10	P	5.23952
AUT	evergreen conifer	10	NP	7.06726
AUT	evergreen conifer	10	Control	12.5505
AUT	evergreen conifer	10	N	15.4749
AUT	evergreen conifer	10	P	19.8614
AUT	evergreen conifer	10	NP	20.9581
AUT	evergreen conifer	10	Control	25.3446
AUT	evergreen conifer	10	N	19.8614
AUT	evergreen conifer	10	P	19.8614
AUT	evergreen conifer	10	NP	27.1724
AUT	evergreen conifer	10	Control	16.2059
AUT	evergreen conifer	10	N	18.0337
AUT	evergreen conifer	10	P	19.4959
AUT	evergreen conifer	10	NP	18.0337
AUT	evergreen conifer	10	Control	11.4538
AUT	evergreen conifer	10	N	13.6471
AUT	evergreen conifer	10	P	11.8194
AUT	evergreen conifer	10	NP	8.89499
AUT	evergreen conifer	20	Control	57.3943
AUT	evergreen conifer	20	N	62.0479
AUT	evergreen conifer	20	P	62.0479
AUT	evergreen conifer	20	NP	68.2527
AUT	evergreen conifer	20	Control	31.024
AUT	evergreen conifer	20	N	27.146
AUT	evergreen conifer	20	P	24.5606
AUT	evergreen conifer	20	NP	25.0777
AUT	evergreen conifer	20	Control	53.7749
AUT	evergreen conifer	20	N	53.5163
AUT	evergreen conifer	20	P	51.7066
AUT	evergreen conifer	20	NP	49.8969
AUT	evergreen conifer	20	Control	77.5599
AUT	evergreen conifer	20	N	79.8867
AUT	evergreen conifer	20	P	78.8526
AUT	evergreen conifer	20	NP	72.3892
AUT	evergreen conifer	20	Control	55.5846
AUT	evergreen conifer	20	N	45.2433
AUT	evergreen conifer	20	P	46.5359
AUT	evergreen conifer	20	NP	49.1213
AUT	evergreen conifer	20	Control
AUT	evergreen conifer	20	N
AUT	evergreen conifer	20	P
AUT	evergreen conifer	20	NP
AUT	deciduous conifer	1	Control	3.97672
AUT	deciduous conifer	1	N	4.23607
AUT	deciduous conifer	1	P	3.71737
AUT	deciduous conifer	1	NP	3.97672
AUT	deciduous conifer	1	Control	2.93932
AUT	deciduous conifer	1	N	4.23607
AUT	deciduous conifer	1	P	5.01413
AUT	deciduous conifer	1	NP	1.38321
AUT	deciduous conifer	1	Control	4.23607
AUT	deciduous conifer	1	N	2.42061
AUT	deciduous conifer	1	P	6.31089
AUT	deciduous conifer	1	NP	2.93932
AUT	deciduous conifer	1	Control	2.42061
AUT	deciduous conifer	1	N	-2.76642
AUT	deciduous conifer	1	P	2.16126
AUT	deciduous conifer	1	NP	4.23607
AUT	deciduous conifer	1	Control	4.49543
AUT	deciduous conifer	1	N	5.53283
AUT	deciduous conifer	1	P	12.0166
AUT	deciduous conifer	1	NP	3.45802
AUT	deciduous conifer	1	Control	1.64256
AUT	deciduous conifer	1	N	0.345802
AUT	deciduous conifer	1	P	2.93932
AUT	deciduous conifer	1	NP	3.71737
AUT	deciduous conifer	10	Control	15.7352
AUT	deciduous conifer	10	N	15.7352
AUT	deciduous conifer	10	P	10.5761
AUT	deciduous conifer	10	NP	17.0249
AUT	deciduous conifer	10	Control	10.3181
AUT	deciduous conifer	10	N	13.1556
AUT	deciduous conifer	10	P	13.6715
AUT	deciduous conifer	10	NP	13.1556
AUT	deciduous conifer	10	Control	13.1556
AUT	deciduous conifer	10	N	13.6715
AUT	deciduous conifer	10	P	11.8659
AUT	deciduous conifer	10	NP	11.6079
AUT	deciduous conifer	10	Control	29.9226
AUT	deciduous conifer	10	N	9.28633
AUT	deciduous conifer	10	P	10.3181
AUT	deciduous conifer	10	NP	9.28633
AUT	deciduous conifer	10	Control	25.5374
AUT	deciduous conifer	10	N	19.0886
AUT	deciduous conifer	10	P	19.6045
AUT	deciduous conifer	10	NP	20.8942
AUT	deciduous conifer	10	Control
AUT	deciduous conifer	10	N
AUT	deciduous conifer	10	P
AUT	deciduous conifer	10	NP
AUT	deciduous conifer	20	Control	43.5136
AUT	deciduous conifer	20	N	43.5136
AUT	deciduous conifer	20	P	41.5939
AUT	deciduous conifer	20	NP	38.5772
AUT	deciduous conifer	20	Control	30.8983
AUT	deciduous conifer	20	N	31.1726
AUT	deciduous conifer	20	P	33.0923
AUT	deciduous conifer	20	NP	28.1559
AUT	deciduous conifer	20	Control	36.109
AUT	deciduous conifer	20	N	36.109
AUT	deciduous conifer	20	P	34.1893
AUT	deciduous conifer	20	NP	27.6074
AUT	deciduous conifer	20	Control	24.8649
AUT	deciduous conifer	20	N	24.0422
AUT	deciduous conifer	20	P	23.2194
AUT	deciduous conifer	20	NP	24.8649
AUT	deciduous conifer	20	Control	46.2561
AUT	deciduous conifer	20	N	50.9182
AUT	deciduous conifer	20	P	45.4333
AUT	deciduous conifer	20	NP	53.6607
AUT	deciduous conifer	20	Control	18.0088
AUT	deciduous conifer	20	N	19.38
AUT	deciduous conifer	20	P	18.0088
AUT	deciduous conifer	20	NP	17.4603
AUT	deciduous broadleaf	1	Control	3.419
AUT	deciduous broadleaf	1	N	2.60924
AUT	deciduous broadleaf	1	P	4.49869
AUT	deciduous broadleaf	1	NP	4.49869
AUT	deciduous broadleaf	1	Control	7.1979
AUT	deciduous broadleaf	1	N	6.65806
AUT	deciduous broadleaf	1	P	5.84829
AUT	deciduous broadleaf	1	NP	5.84829
AUT	deciduous broadleaf	1	Control	4.49869
AUT	deciduous broadleaf	1	N	4.49869
AUT	deciduous broadleaf	1	P	1.79947
AUT	deciduous broadleaf	1	NP	3.14908
AUT	deciduous broadleaf	1	Control	1.79947
AUT	deciduous broadleaf	1	N	4.76861
AUT	deciduous broadleaf	1	P	5.84829
AUT	deciduous broadleaf	1	NP	3.14908
AUT	deciduous broadleaf	1	Control	3.14908
AUT	deciduous broadleaf	1	N	2.87916
AUT	deciduous broadleaf	1	P	4.49869
AUT	deciduous broadleaf	1	NP	0.449869
AUT	deciduous broadleaf	1	Control	3.14908
AUT	deciduous broadleaf	1	N	5.03853
AUT	deciduous broadleaf	1	P	4.49869
AUT	deciduous broadleaf	1	NP	6.65806
AUT	deciduous broadleaf	10	Control	11.4286
AUT	deciduous broadleaf	10	N	9.16174
AUT	deciduous broadleaf	10	P	13.1287
AUT	deciduous broadleaf	10	NP	11.9953
AUT	deciduous broadleaf	10	Control	11.9953
AUT	deciduous broadleaf	10	N	15.9622
AUT	deciduous broadleaf	10	P	12.8453
AUT	deciduous broadleaf	10	NP	9.16174
AUT	deciduous broadleaf	10	Control	11.7119
AUT	deciduous broadleaf	10	N	21.9126
AUT	deciduous broadleaf	10	P	11.9953
AUT	deciduous broadleaf	10	NP	7.46162
AUT	deciduous broadleaf	10	Control	7.74498
AUT	deciduous broadleaf	10	N	8.59503
AUT	deciduous broadleaf	10	P	10.5785
AUT	deciduous broadleaf	10	NP	10.5785
AUT	deciduous broadleaf	10	Control
AUT	deciduous broadleaf	10	N
AUT	deciduous broadleaf	10	P
AUT	deciduous broadleaf	10	NP
AUT	deciduous broadleaf	10	Control
AUT	deciduous broadleaf	10	N
AUT	deciduous broadleaf	10	P
AUT	deciduous broadleaf	10	NP
AUT	deciduous broadleaf	20	Control	11.6247
AUT	deciduous broadleaf	20	N	11.0798
AUT	deciduous broadleaf	20	P	11.6247
AUT	deciduous broadleaf	20	NP	11.0798
AUT	deciduous broadleaf	20	Control	14.0768
AUT	deciduous broadleaf	20	N	17.0738
AUT	deciduous broadleaf	20	P	17.8912
AUT	deciduous broadleaf	20	NP	17.0738
AUT	deciduous broadleaf	20	Control	17.0738
AUT	deciduous broadleaf	20	N	18.4361
AUT	deciduous broadleaf	20	P	16.2565
AUT	deciduous broadleaf	20	NP	15.7115
AUT	deciduous broadleaf	20	Control
AUT	deciduous broadleaf	20	N
AUT	deciduous broadleaf	20	P
AUT	deciduous broadleaf	20	NP
AUT	deciduous broadleaf	20	Control
AUT	deciduous broadleaf	20	N
AUT	deciduous broadleaf	20	P
AUT	deciduous broadleaf	20	NP
AUT	deciduous broadleaf	20	Control
AUT	deciduous broadleaf	20	N
AUT	deciduous broadleaf	20	P
AUT	deciduous broadleaf	20	NP
AUT	shrub	1	Control	0.463472
AUT	shrub	1	N	-0.926944
AUT	shrub	1	P	2.68814
AUT	shrub	1	NP	-1.48311
AUT	shrub	1	Control	-2.59544
AUT	shrub	1	N	-1.20503
AUT	shrub	1	P	-4.26394
AUT	shrub	1	NP	-4.54203
AUT	shrub	1	Control	-2.31736
AUT	shrub	1	N	-3.98586
AUT	shrub	1	P	-1.48311
AUT	shrub	1	NP	-2.31736
AUT	shrub	1	Control	-0.648861
AUT	shrub	1	N	-2.31736
AUT	shrub	1	P	-1.20503
AUT	shrub	1	NP	-3.70778
AUT	shrub	1	Control	1.5758
AUT	shrub	1	N	-1.48311
AUT	shrub	1	P	-2.31736
AUT	shrub	1	NP	1.5758
AUT	shrub	1	Control	-2.59544
AUT	shrub	1	N	-2.31736
AUT	shrub	1	P	-1.76119
AUT	shrub	1	NP	-2.03928
AUT	shrub	10	Control	6.1706
AUT	shrub	10	N	5.63402
AUT	shrub	10	P	8.85346
AUT	shrub	10	NP	6.97546
AUT	shrub	10	Control	3.75602
AUT	shrub	10	N	4.29259
AUT	shrub	10	P	4.29259
AUT	shrub	10	NP	5.63402
AUT	shrub	10	Control	6.1706
AUT	shrub	10	N	7.24374
AUT	shrub	10	P	4.29259
AUT	shrub	10	NP	6.97546
AUT	shrub	10	Control	3.48773
AUT	shrub	10	N	1.60972
AUT	shrub	10	P	4.56088
AUT	shrub	10	NP	4.29259
AUT	shrub	10	Control	5.63402
AUT	shrub	10	N	9.92661
AUT	shrub	10	P	10.4632
AUT	shrub	10	NP	9.39004
AUT	shrub	10	Control
AUT	shrub	10	N
AUT	shrub	10	P
AUT	shrub	10	NP
AUT	shrub	20	Control	18.6876
AUT	shrub	20	N	20.0224
AUT	shrub	20	P	21.3572
AUT	shrub	20	NP	21.3572
AUT	shrub	20	Control	13.3483
AUT	shrub	20	N	14.6831
AUT	shrub	20	P	14.1492
AUT	shrub	20	NP	10.6786
AUT	shrub	20	Control	22.692
AUT	shrub	20	N	20.5563
AUT	shrub	20	P	17.3527
AUT	shrub	20	NP	17.3527
AUT	shrub	20	Control	12.0134
AUT	shrub	20	N	12.8143
AUT	shrub	20	P	13.3483
AUT	shrub	20	NP	10.6786
AUT	shrub	20	Control	17.3527
AUT	shrub	20	N	18.6876
AUT	shrub	20	P	16.8188
AUT	shrub	20	NP	12.8143
AUT	shrub	20	Control
AUT	shrub	20	N
AUT	shrub	20	P
AUT	shrub	20	NP
AUT	grass	1	Control	1.57684
AUT	grass	1	N	5.51894
AUT	grass	1	P	-1.31403
AUT	grass	1	NP	-1.83965
AUT	grass	1	Control	0.788421
AUT	grass	1	N	-2.10245
AUT	grass	1	P	-1.05123
AUT	grass	1	NP	1.31403
AUT	grass	1	Control	-0.262807
AUT	grass	1	N	-1.05123
AUT	grass	1	P	-7.6214
AUT	grass	1	NP	0.788421
AUT	grass	1	Control	1.57684
AUT	grass	1	N	-2.89088
AUT	grass	1	P	-1.31403
AUT	grass	1	NP	-1.05123
AUT	grass	1	Control	-1.83965
AUT	grass	1	N	-1.57684
AUT	grass	1	P	-1.05123
AUT	grass	1	NP	5.25614
AUT	grass	1	Control	-0.788421
AUT	grass	1	N	-1.05123
AUT	grass	1	P	0.131403
AUT	grass	1	NP	-0.262807
AUT	grass	10	Control	27.7697
AUT	grass	10	N	8.36541
AUT	grass	10	P	7.58924
AUT	grass	10	NP	3.19093
AUT	grass	10	Control	7.58924
AUT	grass	10	N	8.36541
AUT	grass	10	P	11.4701
AUT	grass	10	NP	8.36541
AUT	grass	10	Control	3.19093
AUT	grass	10	N	3.70838
AUT	grass	10	P	2.93221
AUT	grass	10	NP	13.5399
AUT	grass	10	Control	3.19093
AUT	grass	10	N	0.60369
AUT	grass	10	P	3.19093
AUT	grass	10	NP	8.36541
AUT	grass	10	Control	7.07179
AUT	grass	10	N	8.36541
AUT	grass	10	P	5.26072
AUT	grass	10	NP	5.26072
AUT	grass	10	Control
AUT	grass	10	N
AUT	grass	10	P
AUT	grass	10	NP
AUT	grass	20	Control	8.87291
AUT	grass	20	N	9.12169
AUT	grass	20	P	9.12169
AUT	grass	20	NP	8.12659
AUT	grass	20	Control	13.5996
AUT	grass	20	N	13.1021
AUT	grass	20	P	14.8435
AUT	grass	20	NP	15.5898
AUT	grass	20	Control	7.62905
AUT	grass	20	N	6.88273
AUT	grass	20	P	9.37046
AUT	grass	20	NP	5.63886
AUT	grass	20	Control	10.6143
AUT	grass	20	N	7.38027
AUT	grass	20	P	8.62414
AUT	grass	20	NP	10.6143
AUT	grass	20	Control	7.87782
AUT	grass	20	N	9.37046
AUT	grass	20	P	10.6143
AUT	grass	20	NP	6.13641
AUT	grass	20	Control
AUT	grass	20	N
AUT	grass	20	P
AUT	grass	20	NP
WIN	evergreen conifer	1	Control
WIN	evergreen conifer	1	N	-2.97736
WIN	evergreen conifer	1	P
WIN	evergreen conifer	1	NP	-0.744339
WIN	evergreen conifer	1	Control	-1.86085
WIN	evergreen conifer	1	N	11.1651
WIN	evergreen conifer	1	P
WIN	evergreen conifer	1	NP	7.44339
WIN	evergreen conifer	1	Control	-2.97736
WIN	evergreen conifer	1	N	-1.86085
WIN	evergreen conifer	1	P	-4.46603
WIN	evergreen conifer	1	NP	-6.69905
WIN	evergreen conifer	1	Control	0.744339
WIN	evergreen conifer	1	N	-1.11651
WIN	evergreen conifer	1	P	11.1651
WIN	evergreen conifer	1	NP	18.6085
WIN	evergreen conifer	1	Control	1.86085
WIN	evergreen conifer	1	N
WIN	evergreen conifer	1	P	8.5599
WIN	evergreen conifer	1	NP	4.8382
WIN	evergreen conifer	1	Control	6.32688
WIN	evergreen conifer	1	N	-1.11651
WIN	evergreen conifer	1	P	2.97736
WIN	evergreen conifer	1	NP	16.7476
WIN	deciduous conifer	1	Control	15.2238
WIN	deciduous conifer	1	N	4.00627
WIN	deciduous conifer	1	P	12.0188
WIN	deciduous conifer	1	NP	6.81067
WIN	deciduous conifer	1	Control	4.80753
WIN	deciduous conifer	1	N	7.21129
WIN	deciduous conifer	1	P	6.41004
WIN	deciduous conifer	1	NP	6.00941
WIN	deciduous conifer	1	Control	6.00941
WIN	deciduous conifer	1	N	4.80753
WIN	deciduous conifer	1	P	8.8138
WIN	deciduous conifer	1	NP	6.81067
WIN	deciduous conifer	1	Control	-2.00314
WIN	deciduous conifer	1	N	-8.01255
WIN	deciduous conifer	1	P	4.00627
WIN	deciduous conifer	1	NP	4.00627
WIN	deciduous conifer	1	Control	12.0188
WIN	deciduous conifer	1	N	2.80439
WIN	deciduous conifer	1	P	8.01255
WIN	deciduous conifer	1	NP	10.0157
WIN	deciduous conifer	1	Control	4.00627
WIN	deciduous conifer	1	N	6.00941
WIN	deciduous conifer	1	P	5.20816
WIN	deciduous conifer	1	NP	6.00941
WIN	deciduous broadleaf	1	Control	21.646
WIN	deciduous broadleaf	1	N	9.62043
WIN	deciduous broadleaf	1	P	7.21532
WIN	deciduous broadleaf	1	NP	4.81021
WIN	deciduous broadleaf	1	Control	14.4306
WIN	deciduous broadleaf	1	N	21.1649
WIN	deciduous broadleaf	1	P	5.77226
WIN	deciduous broadleaf	1	NP	8.65839
WIN	deciduous broadleaf	1	Control	7.21532
WIN	deciduous broadleaf	1	N	12.5066
WIN	deciduous broadleaf	1	P	16.8358
WIN	deciduous broadleaf	1	NP	7.21532
WIN	deciduous broadleaf	1	Control	31.2664
WIN	deciduous broadleaf	1	N	19.2409
WIN	deciduous broadleaf	1	P	28.8613
WIN	deciduous broadleaf	1	NP	22.127
WIN	deciduous broadleaf	1	Control	4.81021
WIN	deciduous broadleaf	1	N	12.9876
WIN	deciduous broadleaf	1	P	2.40511
WIN	deciduous broadleaf	1	NP	6.7343
WIN	deciduous broadleaf	1	Control	19.2409
WIN	deciduous broadleaf	1	N	15.3927
WIN	deciduous broadleaf	1	P	21.646
WIN	deciduous broadleaf	1	NP	11.5445
WIN	shrub	1	Control	7.56541
WIN	shrub	1	N	18.9135
WIN	shrub	1	P	13.2395
WIN	shrub	1	NP	10.2133
WIN	shrub	1	Control	22.6962
WIN	shrub	1	N	5.67406
WIN	shrub	1	P	17.0222
WIN	shrub	1	NP	13.2395
WIN	shrub	1	Control	17.0222
WIN	shrub	1	N	16.6439
WIN	shrub	1	P	11.3481
WIN	shrub	1	NP	12.1047
WIN	shrub	1	Control	6.4306
WIN	shrub	1	N	0.756541
WIN	shrub	1	P	3.40444
WIN	shrub	1	NP	3.78271
WIN	shrub	1	Control	7.56541
WIN	shrub	1	N	15.1308
WIN	shrub	1	P	11.3481
WIN	shrub	1	NP	10.5916
WIN	shrub	1	Control	8.32195
WIN	shrub	1	N	7.56541
WIN	shrub	1	P	5.67406
WIN	shrub	1	NP	7.56541
WIN	evergreen conifer	10	Control	8.93207
WIN	evergreen conifer	10	N	16.7476
WIN	evergreen conifer	10	P	43.916
WIN	evergreen conifer	10	NP	14.8868
WIN	evergreen conifer	10	Control	15.6311
WIN	evergreen conifer	10	N	18.6085
WIN	evergreen conifer	10	P	16.7476
WIN	evergreen conifer	10	NP	8.5599
WIN	evergreen conifer	10	Control	9.30424
WIN	evergreen conifer	10	N	5.58254
WIN	evergreen conifer	10	P	5.21037
WIN	evergreen conifer	10	NP	5.58254
WIN	evergreen conifer	10	Control	5.58254
WIN	evergreen conifer	10	N	3.72169
WIN	evergreen conifer	10	P	9.30424
WIN	evergreen conifer	10	NP	4.8382
WIN	evergreen conifer	10	Control	13.7703
WIN	evergreen conifer	10	N	13.0259
WIN	evergreen conifer	10	P	20.4693
WIN	evergreen conifer	10	NP	13.0259
WIN	evergreen conifer	10	Control	7.44339
WIN	evergreen conifer	10	N	8.93207
WIN	evergreen conifer	10	P	5.58254
WIN	evergreen conifer	10	NP	7.44339
WIN	deciduous conifer	10	Control	15.2238
WIN	deciduous conifer	10	N	14.4226
WIN	deciduous conifer	10	P	9.21443
WIN	deciduous conifer	10	NP	25.2395
WIN	deciduous conifer	10	Control	11.2176
WIN	deciduous conifer	10	N	24.0376
WIN	deciduous conifer	10	P	13.2207
WIN	deciduous conifer	10	NP	9.21443
WIN	deciduous conifer	10	Control	12.4194
WIN	deciduous conifer	10	N	10.4163
WIN	deciduous conifer	10	P	17.227
WIN	deciduous conifer	10	NP	7.21129
WIN	deciduous conifer	10	Control	9.21443
WIN	deciduous conifer	10	N	11.6182
WIN	deciduous conifer	10	P	13.2207
WIN	deciduous conifer	10	NP	19.2301
WIN	deciduous conifer	10	Control	24.0376
WIN	deciduous conifer	10	N	15.2238
WIN	deciduous conifer	10	P	9.21443
WIN	deciduous conifer	10	NP	9.21443
WIN	deciduous conifer	10	Control	7.21129
WIN	deciduous conifer	10	N	11.2176
WIN	deciduous conifer	10	P	11.2176
WIN	deciduous conifer	10	NP	7.21129
WIN	deciduous broadleaf	10	Control	29.3423
WIN	deciduous broadleaf	10	N	38.0007
WIN	deciduous broadleaf	10	P	37.5197
WIN	deciduous broadleaf	10	NP	32.2284
WIN	deciduous broadleaf	10	Control	25.0131
WIN	deciduous broadleaf	10	N	24.0511
WIN	deciduous broadleaf	10	P	33.1905
WIN	deciduous broadleaf	10	NP	17.3168
WIN	deciduous broadleaf	10	Control	39.9248
WIN	deciduous broadleaf	10	N	34.1525
WIN	deciduous broadleaf	10	P	30.3044
WIN	deciduous broadleaf	10	NP	25.4941
WIN	deciduous broadleaf	10	Control	19.7219
WIN	deciduous broadleaf	10	N	17.3168
WIN	deciduous broadleaf	10	P	18.2788
WIN	deciduous broadleaf	10	NP	12.9876
WIN	deciduous broadleaf	10	Control	23.089
WIN	deciduous broadleaf	10	N	18.2788
WIN	deciduous broadleaf	10	P	25.4941
WIN	deciduous broadleaf	10	NP	19.2409
WIN	deciduous broadleaf	10	Control	26.9372
WIN	deciduous broadleaf	10	N	20.6839
WIN	deciduous broadleaf	10	P	18.7598
WIN	deciduous broadleaf	10	NP	18.2788
WIN	shrub	10	Control	11.7264
WIN	shrub	10	N	9.45676
WIN	shrub	10	P	13.2395
WIN	shrub	10	NP	6.4306
WIN	shrub	10	Control	23.831
WIN	shrub	10	N	24.9659
WIN	shrub	10	P	22.6962
WIN	shrub	10	NP	19.6701
WIN	shrub	10	Control	18.157
WIN	shrub	10	N	17.0222
WIN	shrub	10	P	19.6701
WIN	shrub	10	NP	13.2395
WIN	shrub	10	Control	9.45676
WIN	shrub	10	N	5.67406
WIN	shrub	10	P	5.67406
WIN	shrub	10	NP	1.89135
WIN	shrub	10	Control	24.5876
WIN	shrub	10	N	24.5876
WIN	shrub	10	P	14.3743
WIN	shrub	10	NP	18.157
WIN	shrub	10	Control	11.3481
WIN	shrub	10	N	18.9135
WIN	shrub	10	P	15.1308
WIN	shrub	10	NP	12.1047
WIN	evergreen conifer	20	Control	18.6085
WIN	evergreen conifer	20	N	20.4693
WIN	evergreen conifer	20	P	20.4693
WIN	evergreen conifer	20	NP	9.30424
WIN	evergreen conifer	20	Control	16.7476
WIN	evergreen conifer	20	N	16.7476
WIN	evergreen conifer	20	P	22.3302
WIN	evergreen conifer	20	NP	9.30424
WIN	evergreen conifer	20	Control	6.32688
WIN	evergreen conifer	20	N	16.0033
WIN	evergreen conifer	20	P	20.4693
WIN	evergreen conifer	20	NP	9.30424
WIN	evergreen conifer	20	Control	22.3302
WIN	evergreen conifer	20	N	4.46603
WIN	evergreen conifer	20	P	5.58254
WIN	evergreen conifer	20	NP	9.30424
WIN	evergreen conifer	20	Control	24.191
WIN	evergreen conifer	20	N	22.3302
WIN	evergreen conifer	20	P	21.5858
WIN	evergreen conifer	20	NP	13.0259
WIN	evergreen conifer	20	Control	26.0519
WIN	evergreen conifer	20	N	7.44339
WIN	evergreen conifer	20	P	13.0259
WIN	evergreen conifer	20	NP	16.7476
WIN	deciduous conifer	20	Control	30.2474
WIN	deciduous conifer	20	N	27.0424
WIN	deciduous conifer	20	P	25.8405
WIN	deciduous conifer	20	NP	17.0267
WIN	deciduous conifer	20	Control	27.443
WIN	deciduous conifer	20	N	27.0424
WIN	deciduous conifer	20	P	27.8436
WIN	deciduous conifer	20	NP	3.00471
WIN	deciduous conifer	20	Control	17.0267
WIN	deciduous conifer	20	N	19.0298
WIN	deciduous conifer	20	P	23.0361
WIN	deciduous conifer	20	NP	17.0267
WIN	deciduous conifer	20	Control	27.0424
WIN	deciduous conifer	20	N	20.2317
WIN	deciduous conifer	20	P	35.0549
WIN	deciduous conifer	20	NP	15.0235
WIN	deciduous conifer	20	Control	19.8311
WIN	deciduous conifer	20	N	27.0424
WIN	deciduous conifer	20	P	19.8311
WIN	deciduous conifer	20	NP	19.0298
WIN	deciduous conifer	20	Control	17.0267
WIN	deciduous conifer	20	N	19.0298
WIN	deciduous conifer	20	P	19.0298
WIN	deciduous conifer	20	NP	11.0173
WIN	deciduous broadleaf	20	Control	42.3299
WIN	deciduous broadleaf	20	N	26.9372
WIN	deciduous broadleaf	20	P	45.216
WIN	deciduous broadleaf	20	NP	38.0007
WIN	deciduous broadleaf	20	Control	16.8358
WIN	deciduous broadleaf	20	N	22.127
WIN	deciduous broadleaf	20	P	13.9496
WIN	deciduous broadleaf	20	NP
WIN	deciduous broadleaf	20	Control	30.3044
WIN	deciduous broadleaf	20	N	35.5956
WIN	deciduous broadleaf	20	P	37.0387
WIN	deciduous broadleaf	20	NP	13.9496
WIN	deciduous broadleaf	20	Control	21.1649
WIN	deciduous broadleaf	20	N	23.089
WIN	deciduous broadleaf	20	P	14.9117
WIN	deciduous broadleaf	20	NP	42.8109
WIN	deciduous broadleaf	20	Control	19.7219
WIN	deciduous broadleaf	20	N	19.7219
WIN	deciduous broadleaf	20	P	16.3547
WIN	deciduous broadleaf	20	NP	18.7598
WIN	deciduous broadleaf	20	Control	18.7598
WIN	deciduous broadleaf	20	N	18.7598
WIN	deciduous broadleaf	20	P	21.1649
WIN	deciduous broadleaf	20	NP	18.7598
WIN	shrub	20	Control	21.3723
WIN	shrub	20	N	25.155
WIN	shrub	20	P	30.8291
WIN	shrub	20	NP	21.3723
WIN	shrub	20	Control	38.3945
WIN	shrub	20	N	64.4951
WIN	shrub	20	P	42.1772
WIN	shrub	20	NP	46.7164
WIN	shrub	20	Control	45.5816
WIN	shrub	20	N	40.6641
WIN	shrub	20	P	37.2597
WIN	shrub	20	NP	36.5031
WIN	shrub	20	Control	19.4809
WIN	shrub	20	N	22.1288
WIN	shrub	20	P	20.994
WIN	shrub	20	NP	18.3461
WIN	shrub	20	Control	39.151
WIN	shrub	20	N	39.5293
WIN	shrub	20	P	36.5031
WIN	shrub	20	NP	36.5031
WIN	shrub	20	Control	32.7204
WIN	shrub	20	N	28.9377
WIN	shrub	20	P	20.2375
WIN	shrub	20	NP	21.3723
