# Supplementary material for: Seasonality, Rather than Nutrient Addition or Vegetation Types, Influenced Short-Term Temperature Sensitivity of Soil Organic Carbon Decomposition
Source: PLoS One. 2016 Apr 12;11(4):e0153415. doi: 10.1371/journal.pone.0153415 (PMC4829267; doi:10.1371/journal.pone.0153415)
Supplement: S2 Appendix — (XLSX) [file pone.0153415.s002.xlsx]

## Sheet: Biomass - Q10
Microbio Biomass	Q10
10.0617	1.45455
12.716	1.36241
21.1728	1.57125
11.8519	2.25307
14.321	2.0258
19.0741	2.32678
25.6173	2.55405
33.9506	3.13759

## Sheet: FB ratio - Q10
F:B Ratio	Q10
0.059897	1.35885
0.0824526	1.59039
0.0894534	1.44954
0.0930715	2.0193
0.0889327	2.25333
0.085637	2.32841
0.0921772	2.55209
0.196703	3.99092
0.00667456	3.14887
